# Supplementary material for: In Vitro Toxicity Screening of Fifty Complex Mixtures in HepG2 Cells
Source: Toxics. 2024 Feb 2;12(2):126. doi: 10.3390/toxics12020126 (PMC10892977; doi:10.3390/toxics12020126)
Supplement: Supplementary file 1 [file toxics-12-00126-s001.zip]

Archive with 1 entries (1 files):
- toxics-2823598-supplementary.pdf
